# Supplementary material for: The Clinical and Psychopathological Profile of Inpatients with Eating Disorders: Comparing Vomiting, Laxative Abuse, and Combined Purging Behaviors
Source: Healthcare (Basel). 2024 Sep 15;12(18):1858. doi: 10.3390/healthcare12181858 (PMC11430986; doi:10.3390/healthcare12181858)
Supplement: Supplementary file 1 [file healthcare-12-01858-s001.zip]

Archive with 1 entries (1 files):
- healthcare-3154731-supplementary.pdf
